# Supplementary material for: Prevalence and Abundance of Beta-Lactam Resistance Genes in Hospital Wastewater and Enterobacterales Wastewater Isolates
Source: Trop Med Infect Dis. 2023 Mar 27;8(4):193. doi: 10.3390/tropicalmed8040193 (PMC10146145; doi:10.3390/tropicalmed8040193)
Supplement: Supplementary file 1 [file tropicalmed-08-00193-s001.zip]

Archive with 1 entries (1 files):
- tropicalmed-2194979-supplementary.pdf
